# Supplementary material for: Influence of Steroid Hormone Signaling on Life Span Control by Caenorhabditis elegans Insulin-Like Signaling
Source: G3 (Bethesda). 2013 May 1;3(5):841–50. doi: 10.1534/g3.112.005116 (PMC3656731; doi:10.1534/g3.112.005116)
Supplement: Supporting Information [file supp_g3.112.005116_TableS2.xlsx]

## Sheet: Life Span Statistics
Table S2
figure	assay temp	genotype	mean survival (in days)	+/- SD	# animals (censored)	median survival (in days)	P value (Log-rank) (comparison 1)	P value v. (comparison 1)	% change, median survival (v. compar. 1)		P value (Log-rank) (comparison 2)	P value v. (comparison 2)	% change, median survival (v. compar. 2)
Figure 2A	25	wild-type (vector)	15.1071	2.68454	61(0)	15	n/a	wild-type (vector)	n/a	n/a	n/a	n/a	n/a	n/a
		daf-12 (vector)	15	1.58944	58(0)	15	0.0018	wild-type (vector)	0	no change	n/a	n/a	n/a	n/a
		wild-type (daf-2 RNAi)	30.05	3.61459	60(0)	29	< 0.0001	wild-type (vector)	93.3333	increase	n/a	n/a	n/a	n/a
		daf-12 (daf-2 RNAi)	20.0339	4.55225	59(0)	19	< 0.0001	wild-type (daf-2 RNAi)	34.4828	decrease	n/a	n/a	n/a	n/a
	25	wild-type (vector)	14.1034	1.45927	58(1)	14	n/a	wild-type (vector)	n/a	n/a	n/a	n/a	n/a	n/a
		daf-12 (vector)	12.7358	1.52102	53(6)	13	< 0.0001	wild-type (vector)	7.14286	decrease	n/a	n/a	n/a	n/a
		wild-type (daf-2 RNAi)	30.6167	4.08839	60(0)	32	< 0.0001	wild-type (vector)	128.571	increase	n/a	n/a	n/a	n/a
		daf-12 (daf-2 RNAi)	19.6491	3.94829	57(1)	19	< 0.0001	wild-type (daf-2 RNAi)	40.625	decrease	n/a	n/a	n/a	n/a
	25	wild-type (vector)	14.8767	2.17272	73(0)	16	n/a	wild-type (vector)	n/a	n/a	n/a	n/a	n/a	n/a
		daf-12 (vector)	14.1528	1.71702	72(0)	14	0.0038	wild-type (vector)	12.5	decrease	n/a	n/a	n/a	n/a
		wild-type (daf-2 RNAi)	29.3467	4.2854	75(0)	30	< 0.0001	wild-type (vector)	87.5	increase	n/a	n/a	n/a	n/a
		daf-12 (daf-2 RNAi)	20.1385	4.10745	65(2)	20	< 0.0001	wild-type (daf-2 RNAi)	33.3333	decrease	n/a	n/a	n/a	n/a
Figure 2B	25	wild-type	14.2264	1.80625	106(0)	15	n/a	wild-type	n/a	n/a	n/a	n/a	n/a	n/a
		daf-12	13.8611	1.84089	72(0)	15	0.1787	wild-type	0	n/a	n/a	n/a	n/a	n/a
		daf-2(e1368)	28.2368	5.38855	76(0)	29	< 0.0001	wild-type	93.3333	increase	n/a	n/a	n/a	n/a
		daf-2(e1368);daf-12	25.56	3.9464	75(0)	26	< 0.0001	daf-2(e1368)	10.3448	decrease	n/a	n/a	n/a	n/a
	25	wild-type	15.3846	2.11224	91(0)	17	n/a	wild-type	n/a	n/a	n/a	n/a	n/a	n/a
		daf-12	14.593	1.88728	86(5)	14	0.0039	wild-type	17.6471	decrease	n/a	n/a	n/a	n/a
		daf-2(e1368)	24.6667	5.17204	81(0)	26	< 0.0001	wild-type	52.9412	increase	n/a	n/a	n/a	n/a
		daf-2(e1368);daf-12	23.5256	5.53554	78(4)	26	0.2228	daf-2(e1368)	0	no change	n/a	n/a	n/a	n/a
	25	wild-type	14.2941	1.10434	102(0)	14	n/a	wild-type	n/a	n/a	n/a	n/a	n/a	n/a
		daf-2(e1368)	24.1622	5.43209	74(1)	25	< 0.0001	wild-type	78.5714	increase	n/a	n/a	n/a	n/a
		daf-2(e1368);daf-12	19.6607	3.95556	56(15)	22	< 0.0001	daf-2(e1368)	12	decrease	n/a	n/a	n/a	n/a
Figure 2E	25	wild-type	15.069	2.73561	87(2)	15	n/a	wild-type	n/a	n/a	n/a	n/a	n/a	n/a
HT115 control for Figure 2B		daf-12	13.7674	2.25792	86(3)	13	0.0002	wild-type	13.3333	decrease	n/a	n/a	n/a	n/a
		daf-2(e1368)	24.9302	4.36508	86(4)	27	< 0.0001	wild-type	80	increase	n/a	n/a	n/a	n/a
		daf-2(e1368);daf-12	24.6136	5.8081	88(1)	27	0.1989	daf-2(e1368)	0	no change	n/a	n/a	n/a	n/a
	25	wild-type	12.8941	2.61872	85(3)	12	n/a	wild-type	n/a	n/a	n/a	n/a	n/a	n/a
		daf-12	11.6047	2.26627	86(1)	12	0.0004	wild-type	0	no change	n/a	n/a	n/a	n/a
		daf-2(e1368)	23.0241	5.2614	83(4)	24	< 0.0001	wild-type	100	increase	n/a	n/a	n/a	n/a
		daf-2(e1368);daf-12	24.1839	5.7355	87(1)	24	0.0257	daf-2(e1368)	0	no change	n/a	n/a	n/a	n/a
Figure 2C	25	wild-type	15.3117	2.70117	77(2)	15	n/a	wild-type	n/a	n/a	n/a	n/a	n/a	n/a
		daf-12	14.7619	1.80774	84(0)	15	0.0678	wild-type	0	no change	n/a	n/a	n/a	n/a
		daf-2(e1370)	32.3377	11.3898	77(0)	33	< 0.0001	wild-type	120	increase	n/a	n/a	n/a	n/a
		daf-2(e1370);daf-12	31.7683	9.85988	82(0)	33	0.4275	daf-2(e1370)	0	no change	n/a	n/a	n/a	n/a
	20	wild-type	13.4935	2.33325	77(23)	13.5	n/a	wild-type	n/a	n/a	n/a	n/a	n/a	n/a
		daf-12	13.5625	1.95881	56(44)	13.5	0.08576	wild-type	0	no change	n/a	n/a	n/a	n/a
		daf-2(e1370)	39.4588	8.71471	97(3)	41.5	< 0.0001	wild-type	207.407	increase	n/a	n/a	n/a	n/a
		daf-2(e1370);daf-12	34.8247	9.59954	97(3)	36.5	< 0.0001	daf-2(e1370)	12.0482	decrease	n/a	n/a	n/a	n/a
	20	wild-type	15.4882	1.76267	85(15)	15.5	n/a	wild-type	n/a	n/a	n/a	n/a	n/a	n/a
		daf-12	15.1959	1.69572	74(26)	15.5	0.3576	wild-type	0	no change	n/a	n/a	n/a	n/a
		daf-2(e1370)	41.0309	12.5424	97(3)	43.5	< 0.0001	wild-type	180.645	increase	n/a	n/a	n/a	n/a
		daf-2(e1370);daf-12	38.335	11.2261	100(0)	39.5	0.0161	daf-2(e1370)	9.1954	decrease	n/a	n/a	n/a	n/a
	20	daf-2(e1370)	39.3663	9.87823	101(0)	40	n/a	daf-2(e1370)	n/a	n/a	n/a	n/a	n/a	n/a
		daf-2(e1370);daf-12	39.899	9.21788	99(1)	39	0.9095	daf-2(e1370)	2.5	decrease	n/a	n/a	n/a	n/a
Figure 2F	25	wild-type	12.8941	2.61872	85(3)	12	n/a	wild-type	n/a	n/a	n/a	n/a	n/a	n/a
HT115 control for Figure 2C		daf-12	11.6047	2.26627	86(1)	12	0.0004	wild-type	0	no change	n/a	n/a	n/a	n/a
		daf-2(e1370)	27.5977	8.84552	87(1)	29	< 0.0001	wild-type	141.667	increase	n/a	n/a	n/a	n/a
		daf-2(e1370);daf-12	25.2326	9.17371	86(0)	25.5	0.1439	daf-2(e1370)	12.069	decrease	n/a	n/a	n/a	n/a
	25	wild-type	15.069	2.73561	87(2)	15	n/a	wild-type	n/a	n/a	n/a	n/a	n/a	n/a
		daf-12	13.7674	2.25792	86(3)	13	0.0002	wild-type	13.3333	decrease	n/a	n/a	n/a	n/a
		daf-2(e1370)	29.0112	8.01206	89(1)	31	< 0.0001	wild-type	106.667	increase	n/a	n/a	n/a	n/a
		daf-2(e1370);daf-12	24.8193	10.1407	83(8)	25	0.1719	daf-2(e1370)	19.3548	decrease	n/a	n/a	n/a	n/a
Figure 3C	25	wild-type (vector)	18.6404	2.31226	89(0)	18	n/a	wild-type (vector)	n/a	n/a	n/a	n/a	n/a	n/a
		daf-36 (vector)	17.5479	3.34183	73(1)	18	0.1054	wild-type (vector)	0	no change	n/a	n/a	n/a	n/a
		wild-type (daf-2 RNAi)	29.622	3.78966	82(5)	31	< 0.0001	wild-type (vector)	72.2222	increase	n/a	n/a	n/a	n/a
		daf-36 (daf-2 RNAi)	21.5672	4.76802	67(4)	23	< 0.0001	wild-type (daf-2 RNAi)	25.8065	decrease	n/a	n/a	n/a	n/a
	25	wild-type (vector)	14.1034	1.45927	58(1)	14	n/a	wild-type (vector)	n/a	n/a	n/a	n/a	n/a	n/a
		daf-36 (vector)	12.7222	1.52336	36(24)	13	< 0.0001	wild-type (vector)	7.14286	decrease	n/a	n/a	n/a	n/a
		wild-type (daf-2 RNAi)	30.6167	4.08839	60(0)	32	< 0.0001	wild-type (vector)	128.571	increase	n/a	n/a	n/a	n/a
		daf-36 (daf-2 RNAi)	21.5652	4.6507	46(13)	23	< 0.0001	wild-type (daf-2 RNAi)	28.125	decrease	n/a	n/a	n/a	n/a
	25	wild-type (vector)	15.1071	2.68454	61(0)	15	n/a	wild-type (vector)	n/a	n/a	n/a	n/a	n/a	n/a
		daf-36 (vector)	14.5185	2.05344	54(2)	15	< 0.0001	wild-type (vector)	0	no change	n/a	n/a	n/a	n/a
		wild-type (daf-2 RNAi)	30.05	3.61459	60(0)	29	< 0.0001	wild-type (vector)	93.3333	increase	n/a	n/a	n/a	n/a
		daf-36 (daf-2 RNAi)	23.0408	4.56873	49(4)	23	< 0.0001	wild-type (daf-2 RNAi)	20.6897	decrease	n/a	n/a	n/a	n/a
Figure 3D	25	wild-type (vector)	14.1034	1.45927	58(1)	14	n/a	wild-type (vector)	n/a	n/a	n/a	n/a	n/a	n/a
		daf-9 (vector)	13.2857	1.73205	49(10)	13	0.0153	wild-type (vector)	7.14286	decrease	n/a	n/a	n/a	n/a
		wild-type (daf-2 RNAi)	30.6167	4.08839	60(0)	32	< 0.0001	wild-type (vector)	128.571	increase	n/a	n/a	n/a	n/a
		daf-9 (daf-2 RNAi)	21.3396	5.19964	53(6)	23	< 0.0001	wild-type (daf-2 RNAi)	28.125	decrease	n/a	n/a	n/a	n/a
Figure 3E	25	wild-type	14.2264	1.80625	106(0)	15	n/a	wild-type	n/a	n/a	n/a	n/a	n/a	n/a
		daf-36	13.1324	1.60135	68(0)	12	< 0.0001	wild-type	20	decrease	n/a	n/a	n/a	n/a
		daf-2(e1368)	28.2368	5.38855	76(0)	29	< 0.0001	wild-type	93.3333	increase	n/a	n/a	n/a	n/a
		daf-2(e1368);daf-36	22.8406	4.94268	69(0)	26	< 0.0001	daf-2(e1368)	10.3448	decrease	n/a	n/a	n/a	n/a
	25	wild-type	17.3793	2.00725	58(14)	17	n/a	wild-type	n/a	n/a	n/a	n/a	n/a	n/a
		daf-36	13.2414	1.64002	29(42)	14	< 0.0001	wild-type	17.6471	decrease	n/a	n/a	n/a	n/a
		daf-2(e1368)	34.875	5.49892	64(7)	37	< 0.0001	wild-type	117.647	increase	n/a	n/a	n/a	n/a
		daf-2(e1368);daf-36	28.697	5.06259	66(4)	31	< 0.0001	daf-2(e1368)	16.2162	decrease	n/a	n/a	n/a	n/a
	25	wild-type	16.4783	2.23104	92(1)	17	n/a	wild-type	n/a	n/a	n/a	n/a	n/a	n/a
		daf-2(e1368)	31.8235	5.12886	102(0)	34	< 0.0001	wild-type	100	increase	n/a	n/a	n/a	n/a
		daf-2(e1368);daf-36	23.5952	5.39102	84(4)	24	< 0.0001	daf-2(e1368)	29.4118	decrease	n/a	n/a	n/a	n/a
	25	wild-type	15.3846	2.11224	91(0)	17	n/a	wild-type	n/a	n/a	n/a	n/a	n/a	n/a
		daf-36	13.3881	2.96931	67(15)	14	< 0.0001	wild-type	17.6471	decrease	n/a	n/a	n/a	n/a
		daf-2(e1368)	24.6667	5.17204	81(0)	26	< 0.0001	wild-type	52.9412	increase	n/a	n/a	n/a	n/a
		daf-2(e1368);daf-36	23.5176	5.50889	85(0)	26	0.1956	daf-2(e1368)	0	no change	n/a	n/a	n/a	n/a
Figure 3G	25	wild-type	15.069	2.73561	87(2)	15	n/a	wild-type	n/a	n/a	n/a	n/a	n/a	n/a
HT115 control for Figure 3E		daf-36	9.57778	2.54495	45(45)	9	< 0.0001	wild-type	40	decrease	n/a	n/a	n/a	n/a
		daf-2(e1368)	24.9302	4.36508	86(4)	27	< 0.0001	wild-type	80	increase	n/a	n/a	n/a	n/a
		daf-2(e1368);daf-36	23.6988	5.44985	83(2)	25	0.4328	daf-2(e1368)	7.40741	decrease	n/a	n/a	n/a	n/a
	25	wild-type	12.8941	2.61872	85(3)	12	n/a	wild-type	n/a	n/a	n/a	n/a	n/a	n/a
		daf-36	10.5769	1.97381	52(37)	10	< 0.0001	wild-type	16.6667	decrease	n/a	n/a	n/a	n/a
		daf-2(e1368)	23.0241	5.2614	83(4)	24	< 0.0001	wild-type	100	increase	n/a	n/a	n/a	n/a
		daf-2(e1368);daf-36	14.2564	5.18598	78(6)	15	< 0.0001	daf-2(e1368)	37.5	decrease	n/a	n/a	n/a	n/a
Figure 3F	25	wild-type	14.2264	1.80625	106(0)	15	n/a	wild-type	n/a	n/a	n/a	n/a	n/a	n/a
		daf-9	13.2386	1.78753	88(0)	12	0.0002	wild-type	20	decrease	n/a	n/a	n/a	n/a
		daf-2(e1368)	28.2368	5.38855	76(0)	29	< 0.0001	wild-type	93.3333	increase	n/a	n/a	n/a	n/a
		daf-2(e1368);daf-9	24.4648	4.66547	71(0)	26	< 0.0001	daf-2(e1368)	10.3448	decrease	n/a	n/a	n/a	n/a
	25	wild-type	17.3793	2.00725	58(14)	17	n/a	wild-type	n/a	n/a	n/a	n/a	n/a	n/a
		daf-9	14.6032	1.90534	63(10)	14	< 0.0001	wild-type	17.6471	decrease	n/a	n/a	n/a	n/a
		daf-2(e1368)	34.875	5.49892	64(7)	37	< 0.0001	wild-type	117.647	increase	n/a	n/a	n/a	n/a
		daf-2(e1368);daf-9	30.3333	6.5679	69(2)	31	< 0.0001	daf-2(e1368)	16.2162	decrease	n/a	n/a	n/a	n/a
Figure 3H	25	wild-type	15.069	2.73561	87(2)	15	n/a	wild-type	n/a	n/a	n/a	n/a	n/a	n/a
HT115 control for Figure 3F		daf-9	11.8	2.31847	90(0)	13	< 0.0001	wild-type	13.3333	decrease	n/a	n/a	n/a	n/a
		daf-2(e1368)	24.9302	4.36508	86(4)	27	< 0.0001	wild-type	80	increase	n/a	n/a	n/a	n/a
		daf-2(e1368);daf-9	23.9873	5.51802	79(10)	25	0.2991	daf-2(e1368)	7.40741	decrease	n/a	n/a	n/a	n/a
	25	wild-type	12.8941	2.61872	85(3)	12	n/a	wild-type	n/a	n/a	n/a	n/a	n/a	n/a
		daf-9	11.2381	1.80106	84(3)	11	< 0.0001	wild-type	8.33333	decrease	n/a	n/a	n/a	n/a
		daf-2(e1368)	23.0241	5.2614	83(4)	24	< 0.0001	wild-type	100	increase	n/a	n/a	n/a	n/a
		daf-2(e1368);daf-9	21.3735	4.61628	83(3)	22	0.0005	daf-2(e1368)	8.33333	decrease	n/a	n/a	n/a	n/a
Figure 4A	25	wild-type (vector)	14.8767	2.17272	73(0)	16	n/a	wild-type (vector)	n/a	n/a	n/a	n/a	n/a	n/a
		daf-36 (vector)	15.3636	2.16714	66(2)	16	0.1511	wild-type (vector)	0	no change	n/a	n/a	n/a	n/a
		daf-36;daf-12 (vector)	13.9459	1.61238	74(0)	14	< 0.0001	wild-type (vector)	12.5	decrease	n/a	n/a	n/a	n/a
		wild-type (daf-2 RNAi)	29.3467	4.2854	75(0)	30	< 0.0001	wild-type (vector)	87.5	increase	n/a	n/a	n/a	n/a
		daf-36 (daf-2 RNAi)	26.1094	4.51845	64(5)	27	< 0.0001	wild-type (daf-2 RNAi)	10	decrease	n/a	n/a	n/a	n/a
		daf-36;daf-12 (daf-2 RNAi)	20.2817	3.36445	71(6)	20	< 0.0001	wild-type (daf-2 RNAi)	33.3333	decrease	< 0.0001	daf-36 (daf-2 RNAi)	25.9259	decrease
	25	wild-type (vector)	18.6404	2.31226	89(0)	18	n/a	wild-type (vector)	n/a	n/a	n/a	n/a	n/a	n/a
		daf-36 (vector)	17.5479	3.34183	73(1)	18	0.1054	wild-type (vector)	0	no change	n/a	n/a	n/a	n/a
		daf-36;daf-12 (vector)	16.1039	2.34848	77(1)	16	< 0.0001	wild-type (vector)	11.1111	decrease	n/a	n/a	n/a	n/a
		wild-type (daf-2 RNAi)	29.622	3.78966	82(5)	31	< 0.0001	wild-type (vector)	72.2222	increase	n/a	n/a	n/a	n/a
		daf-36 (daf-2 RNAi)	21.5672	4.76802	67(4)	23	< 0.0001	wild-type (daf-2 RNAi)	25.8065	decrease	n/a	n/a	n/a	n/a
		daf-36;daf-12 (daf-2 RNAi)	19.4	2.78276	65(2)	18	< 0.0001	wild-type (daf-2 RNAi)	41.9355	decrease	< 0.0001	daf-36 (daf-2 RNAi)	21.7391	decrease
Figure 4B	25	wild-type	16.4783	2.23104	92(1)	17	n/a	wild-type	n/a	n/a	n/a	n/a	n/a	n/a
		daf-2(e1368)	31.8235	5.12886	102(0)	34	< 0.0001	wild-type	100	increase	n/a	n/a	n/a	n/a
		daf-2(e1368);daf-36	23.5952	5.39102	84(4)	24	< 0.0001	daf-2(e1368)	29.4118	decrease	n/a	n/a	n/a	n/a
		daf-2(e1368);daf-36;daf-12	28.5227	5.11697	88(0)	31	< 0.0001	daf-2(e1368)	8.82353	decrease	< 0.0001	daf-2(e1368);daf-36	29.1667	increase
	25	wild-type	13.73	2.06	88(2)	14	n/a	wild-type	n/a	n/a	n/a	n/a	n/a	n/a
		daf-2(e1368)	27.43	7.28	109(0)	30	< 0.0001	wild-type	114.286	increase	n/a	n/a	n/a	n/a
		daf-2(e1368);daf-36;daf-12	24.73	5.57	87(0)	26	< 0.0001	daf-2(e1368)	13.3333	decrease	n/a	n/a	n/a	n/a
	25	wild-type	16.43	2.61	88(2)	17	n/a	wild-type	n/a	n/a	n/a	n/a	n/a	n/a
		daf-2(e1368)	29.07	4.17	109(0)	29	< 0.0001	wild-type	70.5882	increase	n/a	n/a	n/a	n/a
		daf-2(e1368);daf-36	21.85	6.66	13(4)	20	< 0.0001	daf-2(e1368)	31.0345	decrease	n/a	n/a	n/a	n/a
		daf-2(e1368);daf-36;daf-12	26.62	4.42	87(0)	29	< 0.0001	daf-2(e1368)	0	no change	0.0234	daf-2(e1368);daf-36	45	increase
	25	wild-type	15.3846	2.11224	91(0)	17	n/a	wild-type	n/a	n/a	n/a	n/a	n/a	n/a
		daf-2(e1368)	24.6667	5.17204	81(0)	26	< 0.0001	wild-type	52.9412	increase	n/a	n/a	n/a	n/a
		daf-2(e1368);daf-36	23.5176	5.50889	85(0)	26	0.1956	daf-2(e1368)	0	no change	n/a	n/a	n/a	n/a
		daf-2(e1368);daf-36;daf-12	23.1829	5.47751	82(7)	26	0.0712	daf-2(e1368)	0	no change	0.598	daf-2(e1368);daf-36	0	no change
	25	wild-type	16.66	3.02	98(1)	16	n/a	wild-type	n/a	n/a	n/a	n/a	n/a	n/a
		daf-2(e1368)	31.89	6.3	95(2)	34	< 0.0001	wild-type	112.5	increase	n/a	n/a	n/a	n/a
		daf-2(e1368);daf-36	26.04	7.11	96(2)	29	< 0.0001	daf-2(e1368)	14.7059	decrease	n/a	n/a	n/a	n/a
		daf-2(e1368);daf-36;daf-12	28.1	6.31	97(3)	31	< 0.0001	daf-2(e1368)	8.82353	decrease	0.0706	daf-2(e1368);daf-36	6.89655	increase
Figure 4C	25	wild-type	15.069	2.73561	87(2)	15	n/a	wild-type	n/a	n/a	n/a	n/a	n/a	n/a
HT115 control for Figure 4B		daf-2(e1368)	24.9302	4.36508	86(4)	27	< 0.0001	wild-type	80	increase	n/a	n/a	n/a	n/a
		daf-2(e1368);daf-36	23.6988	5.44985	83(2)	25	0.4328	daf-2(e1368)	7.40741	decrease	n/a	n/a	n/a	n/a
		daf-2(e1368);daf-36;daf-12	22.6941	6.46975	85(0)	25	0.238	daf-2(e1368)	7.40741	decrease	0.6097	daf-2(e1368);daf-36	0	no change
	25	wild-type	12.8941	2.61872	85(3)	12	n/a	wild-type	n/a	n/a	n/a	n/a	n/a	n/a
		daf-2(e1368)	23.0241	5.2614	83(4)	24	< 0.0001	wild-type	100	increase	n/a	n/a	n/a	n/a
		daf-2(e1368);daf-36	14.2564	5.18598	78(6)	15	< 0.0001	daf-2(e1368)	37.5	increase	n/a	n/a	n/a	n/a
		daf-2(e1368);daf-36;daf-12	23.1163	5.86198	86(0)	24	0.2774	daf-2(e1368)	0	no change	< 0.0001	daf-2(e1368);daf-36	60	increae
Figure 4D	20	glp-1	20.5	11.973	72(25)	28	n/a	glp-1	n/a	n/a	n/a	n/a	n/a	n/a
		glp-1;daf-36	11.7253	3.5717	91(8)	11	< 0.0001	glp-1	60.7143	decrease	n/a	n/a	n/a	n/a
		glp-1;daf-12	13.3333	6.09342	96(4)	11	< 0.0001	glp-1	60.7143	decrease	n/a	n/a	n/a	n/a
		glp-1;daf-36;daf-12	14.1978	5.5201	91(7)	14	< 0.0001	glp-1	50	decrease	< 0.0001	glp-1;daf-36	27.2727	increase
		din-1;glp-1;daf-36	22.3774	11.2236	53(44)	24	0.8829	glp-1	14.2857	decrease	< 0.0001	glp-1;daf-36	118.182	increase
	20	glp-1	23.3444	9.82791	90(0)	24	n/a	glp-1	n/a	n/a	n/a	n/a	n/a	n/a
		glp-1;daf-36	11.5897	1.95026	78(2)	11	< 0.0001	glp-1	54.1667	decrease	n/a	n/a	n/a	n/a
		glp-1;daf-12	15.3333	5.3915	84(0)	14	< 0.0001	glp-1	41.6667	decrease	n/a	n/a	n/a	n/a
		glp-1;daf-36;daf-12	13.7875	6.52879	80(3)	11	< 0.0001	glp-1	54.1667	decrease	< 0.0001	glp-1;daf-36	0	n/a
		din-1;glp-1;daf-36	19.3205	8.94789	78(1)	16	0.008	glp-1	33.3333	decrease	< 0.0001	glp-1;daf-36	45.4545	increase
	20	glp-1	26.5376	8.66472	93(6)	29	n/a	glp-1	n/a	n/a	n/a	n/a	n/a	n/a
		glp-1;daf-36	13.5281	2.67178	89(13)	15	< 0.0001	glp-1	48.2759	decrease	n/a	n/a	n/a	n/a
		glp-1;daf-12	17.871	5.54865	93(7)	17	< 0.0001	glp-1	41.3793	decrease	n/a	n/a	n/a	n/a
		glp-1;daf-36;daf-12	16.7568	5.49423	74(21)	17	< 0.0001	glp-1	41.3793	decrease	< 0.0001	glp-1;daf-36	13.3333	increase
	20	glp-1	27.4627	9.23322	67(16)	32	n/a	glp-1	n/a	n/a	n/a	n/a	n/a	n/a
		glp-1;daf-36	15	2.88675	19(65)	17	< 0.0001	glp-1	46.875	decrease	n/a	n/a	n/a	n/a
		glp-1;daf-12	17.2763	4.84314	76(9)	17	< 0.0001	glp-1	46.875	decrease	n/a	n/a	n/a	n/a
		din-1;glp-1;daf-36	23.1439	8.57918	139(21)	23	< 0.0001	glp-1	28.125	decrease	< 0.0001	glp-1;daf-36	35.2941	increase
	20	glp-1	25.6087	9.1671	69(15)	28	n/a	glp-1	n/a	n/a	n/a	n/a	n/a	n/a
		glp-1;daf-36	15	2.76626	24(60)	17	< 0.0001	glp-1	39.2857	decrease	n/a	n/a	n/a	n/a
		glp-1;daf-12	18.8442	6.4829	77(6)	19	< 0.0001	glp-1	32.1429	decrease	n/a	n/a	n/a	n/a
		din-1;glp-1;daf-36	25.5182	8.91141	136(28)	26	0.7629	glp-1	7.14286	decrease	< 0.0001	glp-1;daf-36	52.9412	increase
Figure 4E	20	glp-1	18.6264	8.3382	91(1)	14	n/a	glp-1	n/a	n/a	n/a	n/a	n/a	n/a
HT115 control for Figure 4D		glp-1;daf-36	11.566	1.89645	53(35)	11	< 0.0001	glp-1	21.4286	decrease	n/a	n/a	n/a	n/a
		glp-1;daf-12	14.8485	7.16883	66(15)	13	0.0058	glp-1	7.14286	decrease	n/a	n/a	n/a	n/a
		glp-1;daf-36;daf-12	14.5062	4.82992	81(7)	13	0.0004	glp-1	7.14286	decrease	< 0.0001	glp-1;daf-36	18.1818	increase
		din-1;glp-1;daf-36	16.8902	5.31944	82(5)	17	0.0389	glp-1	21.4286	increase	< 0.0001	glp-1;daf-36	54.5455	increase
	20	glp-1	18.0309	8.67882	97(2)	15	n/a	glp-1	n/a	n/a	n/a	n/a	n/a	n/a
		glp-1;daf-36	11.0189	2.46116	53(72)	11	< 0.0001	glp-1	26.6667	decrease	n/a	n/a	n/a	n/a
		glp-1;daf-12	14.8021	6.22325	96(2)	13	0.0004	glp-1	13.3333	decrease	n/a	n/a	n/a	n/a
		glp-1;daf-36;daf-12	16.0842	6.16038	95(5)	15	0.0163	glp-1	0	no change	< 0.0001	glp-1;daf-36	36.3636	increase
		din-1;glp-1;daf-36	16.8105	5.85334	95(6)	18	0.0431	glp-1	20	increase	< 0.0001	glp-1;daf-36	63.6364	increase
									*Bold typeface indicates replicate pictured in figure

## Sheet: Dauer Statistics -Figure 3
Figure 3A	Percent dauer at 25°
Column Statistics:
	wild-type (vector)	wild-type (daf-2 RNAi)	daf-36 (vector)	daf-36 (daf-2 RNAi)	daf-9 (vector)	daf-9 (daf-2 RNAi)	daf-12 (vector)	daf-12 (daf-2 RNAi)
Mean	0	0	0	60.72	0	17.9	0	0
Std. Deviation	0	0	0	11.97	0	12.54	0	0
Std. Error	0	0	0	6.91	0	7.242	0	0
Figure 3A, by replicate
condition:	wild-type (vector)			wid-type (daf-2 RNAi)			daf-36 (vector)			daf-36 (daf-2 RNAi)			daf-9 (vector)			daf-9 (daf-2 RNAi)			daf-12 (vector)			daf-12 (daf-2 RNAi)
replicate number	mean	st. dev.	n	mean	st. dev.	n	mean	st. dev.	n	mean	st. dev.	n	mean	st. dev.	n	mean	st. dev.	n	mean	st. dev.	n	mean	st. dev.	n
1	0	0	411	0	0	136	0	0	236	60.8696	0	70	0	0	245	12.9609	14.059	208	0	0	493	0	0	407
2	0	0	655	0	0	321	0	0	113	48.6811	13.0258	321	0	0	205	32.1576	15.0091	436	0	0	502	0	0	533
3	0	0	336	0	0	367	0	0	56	72.6181	8.62765	522	0	0	51	8.57143	10.3016	75	0	0	441	0	0	259
Figre 3A, significance tests
comparison:	wild-type (daf-2 RNAi) v. daf-36 (daf-2 RNAi)			wild-type (daf-2 RNAi) v. daf-9 (daf-2 RNAi)
	p =	0.000925049		p =	0.0688611
	Student's t-Test (calculated using excel)			Student's t-Test (calculated using excel)
	2-tailed, homoscedastic test			2-tailed, homoscedastic test
Figure 3B	Percent dauer at 20°
Column Statistics:
	wild-type	daf-36	daf-9	daf-2 (e1368)	daf-2 (e1368);daf-36	daf-2 (e1368) ;daf-9
Mean	0	0.1019	0	0	80.61	45.84
Std. Deviation	0	0.1766	0	0	18.52	15.7
Std. Error	0	0.1019	0	0	10.69	9.067
Figure 3B, by replicate
strain:	wild-type			daf-36			daf-9			daf-2 (e1368)			daf-2 (e1368);daf-36			daf-2 (e1368) ;daf-9
replicate number	mean	st. dev.	n	mean	st. dev.	n	mean	st. dev.	n	mean	st. dev.	n	mean	st. dev.	n	mean	st. dev.	n
1	0	0	212	0.30581	0.529679	341	0	0	263	0	0	359	98.5279	1.63124	235	63.8984	2.81251	272
2	0	0	425	0	0	285	0	0	414	0	0	321	81.78	4.40806	140	38.2664	6.1058	191
3	0	0	299	0	0	210	0	0	240	0	0	233	61.5347	7.51964	213	35.3609	15.5684	225
Figre 3B, significance tests
comparison:	daf-2(e1368) v. daf-2(e1368);daf-36			daf-2(e1368) v. daf-2(e1368);daf-9
	p =	0.00165921		p =	0.00720152
	Student's t-Test (calculated using excel)			Student's t-Test (calculated using excel)
	2-tailed, homoscedastic test			2-tailed, homoscedastic test

## Sheet: Dauer Statistics -Figure S2
Figure S2	Percent arrest at 25°
Totals:	dauer			non-dauer larvae
	mean	st. dev.	n	mean	st. dev.	n
wild-type	0	0	2474	0	0	2474
daf-12	0	0	1791	0	0	1791
daf-2 (e1368)	92.9502	3.01501	1503	0	0	1503
daf-2 (e1368);daf-12	0	0	495	0	0	495
daf-2 (e1370)	100	0	1216	0	0	1216
daf-2 (e1370);daf-12	0	0	1122	100	0	1122
Figure S2, by replicate
replicate #	strain	mean, dauer	st. dev.	mean, non-dauer larvae	st. dev.	N
1	wild-type	0	0	0	0	525
2	wild-type	0	0	0	0	549
3	wild-type	0	0	0	0	607
4	wild-type	0	0	0	0	793
1	daf-2(e1368)	94.5274	1.55	0	0	693
2	daf-2(e1368)	91.3728	3.586	0	0	810
1	daf-2(e1370)	100	0	0	0	437
2	daf-2(e1370)	100	0	0	0	362
3	daf-2(e1370)	100	0	0	0	417
1	daf-12	0	0	0	0	327
2	daf-12	0	0	0	0	471
3	daf-12	0	0	0	0	480
4	daf-12	0	0	0	0	513
1	daf-2(e1368);daf-12	0	0	0	0	318
2	daf-2(e1368);daf-12	0	0	0	0	177
1	daf-2(e1370);daf-12	0	0	100	0	299
2	daf-2(e1370);daf-12	0	0	100	0	421
3	daf-2(e1370);daf-12	0	0	100	0	402
Figre S2, significance tests
comparison:	daf-2(e1368) v. daf-2(e1368);daf-12			daf-2(e1370) v. daf-2(e1370);daf-12, dauer
	p < 0.0001			p < 0.0001
	Student's t-Test (calculated using excel)			Student's t-Test (calculated using excel)
	2-tailed, homoscedastic test			2-tailed, homoscedastic test

## Sheet: Dauer Statistics -Figure S4
Figure S4	Percent dauer at 15°
Column Statistics:
	wild-type	daf-36	daf-9	daf-2 (e1368)	daf-2 (e1368);daf-36	daf-2 (e1368);daf-9
Mean	0	0	1.908	0	5.197	39.01
Std. Deviation	0	0	3.305	0	2.971	25.36
Std. Error	0	0	1.908	0	1.715	14.64
Figure S4, by replicate
condition:	wild-type			daf-36			daf-9			daf-2 (e1368)			daf-2 (e1368);daf-36			daf-2 (e1368);daf-9
replicate number	mean	st. dev.	n	mean	st. dev.	n	mean	st. dev.	n	mean	st. dev.	n	mean	st. dev.	n	mean	st. dev.	n
1	0	0	310	0	0	264	5.72365	1.97541	277	0	0	383	3.95106	3.7156	332	68.2887	2.89071	247
2	0	0	384	0	0	95	0	0	333	0	0	334	8.58751	6.6619	146	24.8141	7.32967	257
3	0	0	334	0	0	223	0	0	246	0	0	301	3.05101	2.79718	265	23.9178	5.27868	203
Figre S2, significance tests
comparison:	daf-2(e1368) v. daf-2(e1368);daf-36			daf-2(e1368) v. daf-2(e1368);daf-9
	p =	0.0387978		p =	0.0561664
	Student's t-Test (calculated using excel)			Student's t-Test (calculated using excel)
	2-tailed, homoscedastic test			2-tailed, homoscedastic test
